# Supplementary material for: Promotion of Bone Defect Repair Using Decellularized Antler Cancellous Bone Loaded with Deer Osteoglycin
Source: Biomolecules. 2025 Aug 4;15(8):1124. doi: 10.3390/biom15081124 (PMC12383809; doi:10.3390/biom15081124)
Supplement: Supplementary file 1 [file biomolecules-15-01124-s001.zip]

Archive with 1 entries (1 files):
- biomolecules-3694587-supplementary.pdf
